# Supplementary material for: Population Genomics, Virulence Traits, and Antimicrobial Resistance of Streptococcus suis Isolated in China
Source: Microorganisms. 2025 May 23;13(6):1197. doi: 10.3390/microorganisms13061197 (PMC12195111; doi:10.3390/microorganisms13061197)
Supplement: Supplementary file 1 [file microorganisms-13-01197-s001.zip]

Archive with 1 entries (1 files):
- microorganisms-3568576-supplementary.pdf
